# Supplementary material for: Mold Surface Optimization and Process Parameter Investigation for Preforming in Advanced Pultrusion of Composite Structures
Source: Polymers (Basel). 2026 May 20;18(10):1244. doi: 10.3390/polym18101244 (PMC13210426; doi:10.3390/polym18101244)
Supplement: Supplementary file 1 [file polymers-18-01244-s001.zip]

Archive with 1 entries (1 files):
- polymers-4300433-supplementary.pdf
